# Supplementary material for: DeepTraSynergy: drug combinations using multimodal deep learning with transformers
Source: Bioinformatics. 2023 Jul 19;39(8):btad438. doi: 10.1093/bioinformatics/btad438 (PMC10397534; doi:10.1093/bioinformatics/btad438)
Supplement: btad438_Supplementary_Data [file btad438_supplementary_data.xlsx]

## Sheet: Sheet1
Drug1	Drug2
Everolimus	Temsirolimus
Temsirolimus	Cabozantinib
Copanlisib	Regorafenib
Pazopanib	Temsirolimus
Everolimus	Pazopanib
Venetoclax	Pazopanib
Regorafenib	Temsirolimus
Talazoparib	Temsirolimus
Axitinib	Temsirolimus
Sorafenib	Temsirolimus
Temsirolimus	Vandetanib
Vemurafenib	Neratinib
Gilteritinib	Cabozantinib
Temsirolimus	Crizotinib
Gilteritinib	Pazopanib
Abemaciclib	Pazopanib
Olaparib	Cabozantinib
Temsirolimus	Sunitinib
Gilteritinib	Regorafenib
Venetoclax	Neratinib
Alectinib	Regorafenib
Dabrafenib	Neratinib
Everolimus	Regorafenib
Temsirolimus	Entrectinib
Venetoclax	Regorafenib
Niraparib	Pazopanib
Erdafitinib	Pazopanib
Binimetinib	Pazopanib
Gilteritinib	Entrectinib
Temsirolimus	Lenvatinib
Olaparib	Regorafenib
Lenvatinib	Pazopanib
Alectinib	Pazopanib
Venetoclax	Entrectinib
Copanlisib	Pazopanib
Alpelisib	Cabozantinib
Gilteritinib	Binimetinib
Crizotinib	Pazopanib
Vemurafenib	Cabozantinib
Olaparib	Pazopanib
Everolimus	Entrectinib
Abemaciclib	Everolimus
Dabrafenib	Pazopanib
Zanubrutinib	Pazopanib
Venetoclax	Abemaciclib
Alectinib	Abemaciclib
Gilteritinib	Sorafenib
Everolimus	Cabozantinib
Encorafenib	Neratinib
Cabozantinib	Pazopanib
Cabozantinib	Regorafenib
Alpelisib	Pazopanib
Abemaciclib	Talazoparib
Alectinib	Neratinib
Temsirolimus	Niraparib
Vemurafenib	Pazopanib
Alectinib	Binimetinib
Venetoclax	Cabozantinib
Gilteritinib	Axitinib
Venetoclax	Binimetinib
Abemaciclib	Vandetanib
Venetoclax	Vandetanib
Alpelisib	Regorafenib
Binimetinib	Talazoparib
Temsirolimus	Olaparib
Pazopanib	Vandetanib
Everolimus	Vandetanib
Binimetinib	Vandetanib
Everolimus	Talazoparib
Olaparib	Sorafenib
Encorafenib	Pazopanib
Venetoclax	Copanlisib
Venetoclax	Sorafenib
Abemaciclib	Crizotinib
Venetoclax	Crizotinib
Bosutinib	Vandetanib
Everolimus	Sorafenib
Abemaciclib	Gilteritinib
Alectinib	Sorafenib
Alectinib	Sunitinib
Dabrafenib	Cabozantinib
Abemaciclib	Lapatinib
Lenvatinib	Regorafenib
Venetoclax	Sunitinib
Copanlisib	Sorafenib
Copanlisib	Cabozantinib
Ruxolitinib	Vandetanib
Bosutinib	Pazopanib
Venetoclax	Erdafitinib
Vemurafenib	Regorafenib
Neratinib	Sunitinib
Erdafitinib	Regorafenib
Cabozantinib	Sorafenib
Lapatinib	Duvelisib
Venetoclax	Axitinib
Entrectinib	Vandetanib
Alectinib	Cabozantinib
Alpelisib	Sorafenib
Olaparib	Axitinib
Lapatinib	Regorafenib
